# Supplementary material for: Characterizing Floral Symmetry in the Core Goodeniaceae with Geometric Morphometrics
Source: PLoS One. 2016 May 5;11(5):e0154736. doi: 10.1371/journal.pone.0154736 (PMC4858217; doi:10.1371/journal.pone.0154736)
Supplement: S1 Table — (XLSX) [file pone.0154736.s002.xlsx]

## Sheet: Sheet1
Species	id	x1	y1	x6	y6	x11	y11	x16	y16	x21	y21
Brunonia australis	0	114	643	294	290	612	112	1120	268	1215	504
Brunonia australis	1	155	488	455	95	911	53	1267	260	1274	582
Brunonia australis	2	276	595	509	246	976	111	1495	416	1678	899
Brunonia australis	3	153	602	543	269	934	84	1391	259	1779	818
Brunonia australis	4	115	645	297	241	793	60	1297	227	1379	588
Brunonia australis	5	101	913	388	261	940	138	1302	227	1602	530
Brunonia australis	6	123	525	353	229	682	142	1078	308	1236	523
Brunonia australis	7	130	535	409	185	657	115	1190	378	1364	811
Brunonia australis	8	112	630	257	304	682	120	1022	256	1413	725
Brunonia australis	9	163	324	326	214	804	131	1104	265	1390	692
Brunonia australis	10	91	705	217	333	816	108	1509	268	1769	629
Brunonia australis	11	111	835	358	348	884	55	1284	217	1620	814
Coopernookia georgei	0	661	1298	201	561	721	263	1246	628	752	1300
Coopernookia polygalacea	0	1251	2695	739	897	2299	245	3484	1439	2604	2596
Coopernookia polygalacea	1	1174	2685	586	1024	1749	302	2868	1048	2099	2735
Coopernookia polygalacea	2	1446	2188	1257	925	2272	314	3417	1174	2313	2637
Coopernookia polygalacea	3	583	2649	376	1340	1409	291	2513	769	1592	2785
Coopernookia polygalacea	4	1635	2722	345	1091	1732	242	2696	776	2861	2497
Coopernookia strophiolata	0	590	2502	734	448	2085	175	3328	656	3161	2533
Coopernookia strophiolata	1	613	2604	422	803	1691	155	2781	764	2610	2711
Coopernookia strophiolata	2	520	2485	474	483	1566	185	2662	718	2499	2568
Coopernookia strophiolata	3	983	2594	1075	985	2216	315	3277	783	3289	2808
Coopernookia strophiolata	4	850	2757	479	520	1842	172	2989	413	2700	2622
Coopernookia strophiolata	5	873	2721	725	530	1767	156	2913	731	2453	2884
Coopernookia strophiolata	6	562	2462	458	551	1602	158	2639	366	2575	2648
Coopernookia strophiolata	7	851	2657	491	550	1858	178	2827	635	2546	2678
Dampiera lindleyi	0	2545	2555	1264	1301	2483	418	3589	1123	2527	2588
Dampiera lindleyi	1	2070	2614	1149	1243	2249	490	3484	1422	2107	2606
Dampiera lindleyi	2	2214	2670	1229	1364	2486	595	3601	1727	2251	2631
Dampiera lindleyi	3	2221	2520	1003	839	2410	274	3603	1178	2245	2550
Dampiera lindleyi	4	2158	2544	1020	1033	2337	448	3608	1359	2169	2487
Dampiera lindleyi	5	2089	2485	1220	887	2451	487	3452	1447	2125	2433
Dampiera lindleyi	6	2191	2437	1139	1069	2226	402	3288	973	2219	2385
Dampiera lindleyi	7	2485	2542	1380	947	2328	440	3649	1216	2369	2567
Dampiera lindleyi	8	2275	2526	1289	946	2305	428	3379	967	2313	2532
Diaspasis filifolia	0	571	2643	393	545	1393	72	2814	1476	1670	2847
Diaspasis filifolia	1	746	2554	314	1000	1632	88	3139	1523	2596	2627
Diaspasis filifolia	2	1283	2803	220	1233	1798	85	3176	1005	2581	2727
Diaspasis filifolia	3	1272	2582	145	1355	1505	153	2581	1288	1984	2258
Diaspasis filifolia	4	1316	2452	202	952	1152	74	2391	1233	1837	2540
Diaspasis filifolia	5	223	2105	289	551	1464	151	1961	698	2153	2202
Diaspasis filifolia	6	408	2130	383	1049	1805	109	2937	1165	1674	2936
Diaspasis filifolia	7	692	2784	391	699	1432	134	2634	1074	2395	2037
Diaspasis filifolia	8	1590	2780	873	1723	2484	138	3829	1495	2929	2897
Diaspasis filifolia	9	792	2403	182	1256	1772	201	2959	709	2209	2783
Diaspasis filifolia	10	1037	2027	1116	914	2522	178	3557	920	1708	2880
Diaspasis filifolia	11	1243	2783	221	978	1515	161	2767	1190	2564	1915
Diaspasis filifolia	12	1592	2845	352	822	1667	121	2996	926	2260	2703
Goodenia berardiana	0	753	357	869	656	601	857	328	651	435	349
Goodenia berardiana	1	1800	1797	1570	1201	2000	930	2517	1150	2434	1782
Goodenia berardiana	2	398	667	309	423	617	218	907	474	799	687
Goodenia berardiana	3	607	815	385	777	391	430	697	329	821	537
Goodenia berardiana	4	1003	770	675	950	467	680	574	408	953	475
Goodenia berardiana	5	1065	1127	593	1205	481	723	910	430	1200	767
Goodenia berringbinensis	0	113	436	138	73	293	51	459	93	462	441
Goodenia berringbinensis	1	119	423	70	201	243	47	423	135	314	427
Goodenia berringbinensis	2	156	479	181	59	316	64	508	174	405	522
Goodenia berringbinensis	3	216	459	110	135	272	86	466	171	407	496
Goodenia berringbinensis	4	165	488	103	168	300	73	526	202	405	438
Goodenia berringbinensis	5	148	462	81	96	269	55	454	154	387	501
Goodenia berringbinensis	6	180	481	84	130	313	57	509	149	500	501
Goodenia berringbinensis	7	207	579	136	227	346	142	585	267	429	601
Goodenia berringbinensis	8	153	463	138	94	302	54	460	86	480	475
Goodenia berringbinensis	9	196	478	147	134	331	88	472	177	387	489
Goodenia berringbinensis	10	166	515	105	124	262	115	460	190	322	510
Goodenia berringbinensis	11	99	451	70	163	281	70	449	165	440	466
Goodenia berringbinensis	12	247	426	99	150	291	76	495	126	437	465
Goodenia berringbinensis	13	197	442	165	170	288	108	451	182	386	440
Goodenia convexa	1	1977	1823	1547	1286	2217	832	2801	1431	2201	1849
Goodenia convexa	2	1905	1905	1486	1022	2219	695	2827	1139	2267	1940
Goodenia convexa	3	2073	1882	1608	1148	2171	917	2646	1156	2173	1888
Goodenia convexa	4	2179	942	2905	1458	2296	2130	1518	1639	1939	1003
Goodenia convexa	5	1736	1122	2435	856	2901	1323	2714	2000	1849	1987
Goodenia convexa	6	2136	1882	1358	1048	2129	631	2947	1106	2308	1906
Goodenia decursiva	0	592	2145	1319	538	2331	262	3403	623	3958	2272
Goodenia decursiva	1	682	2353	1077	644	2333	283	3401	608	3910	2357
Goodenia decursiva	2	357	2034	782	440	1951	160	3024	617	3418	2034
Goodenia decursiva	3	213	1876	809	459	1898	155	2907	569	3409	2054
Goodenia decursiva	4	797	2608	1203	456	2430	171	3644	654	3930	2687
Goodenia decursiva	5	399	2150	778	376	1928	107	3063	366	3420	2213
Goodenia decursiva	6	468	2140	1212	492	2423	169	3627	627	4238	2421
Goodenia decursiva	7	230	2034	1051	329	1978	86	3231	415	3876	2226
Goodenia decursiva	8	156	2162	1123	685	2417	256	3544	826	3953	2362
Goodenia disperma	0	398	904	167	467	566	202	939	452	658	939
Goodenia drummondii	0	400	807	889	516	1306	286	1940	499	2306	954
Goodenia drummondii	1	237	769	615	387	1288	136	1951	462	2169	795
Goodenia drummondii	2	146	719	430	313	1086	83	1723	288	2027	791
Goodenia drummondii	3	80	619	232	418	722	107	1515	151	1867	986
Goodenia drummondii	4	50	645	474	202	1061	192	1253	117	2002	552
Goodenia drummondii	5	88	1212	345	499	992	78	1714	272	1997	1252
Goodenia drummondii	6	273	952	423	415	1113	166	1810	258	2306	976
Goodenia drummondii	7	206	1185	557	488	1343	220	2117	476	2450	1135
Goodenia drummondii	8	214	580	692	427	1155	174	1826	364	2109	810
Goodenia filiformis	0	1030	2454	657	1115	1736	516	2726	1326	2157	2513
Goodenia filiformis	1	1106	2372	680	1298	1720	543	2701	1255	2212	2413
Goodenia filiformis	2	901	2233	678	972	1696	651	2529	1043	1958	2377
Goodenia filiformis	3	834	1906	521	710	1454	500	1922	737	1659	2048
Goodenia filiformis	4	1079	2389	683	730	1655	511	2609	1090	2053	2387
Goodenia filiformis	5	845	2062	545	919	1328	379	2320	1042	1847	1943
Goodenia filiformis	6	636	2161	474	1027	1340	430	2139	811	1831	2153
Goodenia filiformis	7	730	2013	493	1089	1256	539	2163	1223	1800	2049
Goodenia filiformis	8	964	2124	627	956	1760	466	2707	1065	2532	2035
Goodenia hassallii	0	1309	2352	323	636	1712	208	2841	825	1555	2264
Goodenia hassallii	1	2353	2465	989	771	2464	164	3852	811	2429	2285
Goodenia hassallii	2	1901	2541	671	574	2042	118	3401	883	1898	2602
Goodenia hassallii	3	1109	2636	363	186	1288	116	2067	254	1328	2592
Goodenia hassallii	4	2344	2808	1046	466	2250	210	3435	567	2527	2953
Goodenia hassallii	5	1262	2364	259	517	1514	64	2771	946	1275	2621
Goodenia hassallii	6	2218	2776	1089	846	2339	270	3695	889	2550	2824
Goodenia hassallii	7	2061	2815	1136	553	2304	276	3383	526	2668	2867
Goodenia hassallii	8	1260	2251	363	361	1312	117	2195	253	1559	2304
Goodenia helmsii	0	152	447	336	227	638	124	951	225	1155	555
Goodenia helmsii	1	133	407	332	193	519	130	886	199	1017	373
Goodenia helmsii	2	114	298	252	153	523	47	802	204	926	488
Goodenia helmsii	3	168	807	352	254	724	157	1102	315	1222	636
Goodenia helmsii	4	111	599	238	290	691	161	1031	384	1124	704
Goodenia helmsii	5	54	620	278	260	681	116	1107	266	1298	635
Goodenia helmsii	6	69	544	159	334	501	112	921	206	1082	510
Goodenia helmsii	7	68	462	186	235	558	93	945	231	1096	520
Goodenia helmsii	8	95	508	233	241	545	84	972	193	1127	546
Goodenia macmillanii	0	226	360	37	228	115	123	250	124	222	362
Goodenia micrantha	0	950	276	1365	896	840	1251	257	936	608	253
Goodenia micrantha	1	1068	275	1352	1125	803	1263	299	831	701	248
Goodenia micrantha	2	767	180	919	712	631	815	290	766	349	189
Goodenia micrantha	3	950	240	1094	831	663	933	313	813	421	209
Goodenia micrantha	4	988	284	1290	987	844	1252	329	1090	399	364
Goodenia micrantha	5	1034	192	1279	855	789	1068	250	885	506	181
Goodenia micrantha	6	869	209	900	802	548	852	216	741	336	181
Goodenia micrantha	7	850	311	1068	952	596	1094	244	845	470	260
Goodenia micrantha	8	732	176	1037	852	648	967	195	845	451	194
Goodenia mimuloides	0	1238	1025	703	1381	371	844	672	389	1238	633
Goodenia mimuloides	1	2507	1706	1850	1866	1630	1320	2003	965	2561	1206
Goodenia mimuloides	2	2521	1665	2034	1823	1746	1429	1998	1011	2551	1203
Goodenia mimuloides	3	1717	1214	2303	824	2717	1093	2646	1623	1924	1805
Goodenia mimuloides	4	1857	2046	1595	1030	2278	765	2873	1056	2611	2120
Goodenia mimuloides	5	2342	1124	2453	1545	2178	1732	1849	1588	1915	1145
Goodenia occidentalis	0	486	779	290	446	548	309	855	431	699	761
Goodenia occidentalis	1	462	739	323	425	630	233	898	454	663	791
Goodenia occidentalis	2	336	435	765	396	908	634	732	919	312	704
Goodenia occidentalis	3	618	750	500	348	799	358	971	537	790	760
Goodenia ovata	0	1027	2851	433	525	1727	138	3005	434	2131	2837
Goodenia ovata	1	1432	2768	263	578	1466	145	3030	662	2136	2737
Goodenia ovata	2	1134	2742	431	766	1618	213	2687	1194	2194	2625
Goodenia ovata	3	1295	2757	311	801	1731	118	3125	946	1840	2819
Goodenia ovata	4	1367	2781	342	891	1677	124	3046	965	2037	2864
Goodenia ovata	5	1556	2769	235	1001	1680	102	3157	828	2053	2798
Goodenia ovata	6	1715	2792	258	587	1860	183	3164	495	2224	2736
Goodenia ovata	7	931	2488	359	600	1375	117	2953	859	1556	2865
Goodenia ovata	8	961	2849	467	882	1861	101	3520	833	2044	3002
Goodenia ovata	9	1328	2996	335	1212	1855	161	3342	1201	2151	2868
Goodenia phillipsiae	0	723	2398	628	340	1162	577	1673	375	1062	2563
Goodenia phillipsiae	1	928	2742	463	271	1283	211	2090	421	1663	2742
Goodenia phillipsiae	2	751	2685	539	308	1110	208	1653	428	1337	2764
Goodenia phillipsiae	3	857	2489	413	399	1005	286	1659	371	1100	2414
Goodenia pinifolia	0	130	1094	330	193	726	154	1000	178	1181	1113
Goodenia pinifolia	1	147	743	497	197	780	110	964	154	1420	856
Goodenia pinifolia	2	133	771	341	96	573	55	758	102	983	697
Goodenia pinifolia	3	462	839	258	187	628	85	919	204	632	851
Goodenia pinifolia	4	474	825	279	223	577	82	841	154	698	849
Goodenia pinifolia	5	348	987	339	163	539	135	716	257	726	963
Goodenia pinifolia	6	238	964	185	197	507	103	764	208	591	957
Goodenia pinifolia	7	323	872	218	161	456	111	696	206	523	848
Goodenia pinifolia	8	228	879	149	139	418	63	680	145	658	868
Goodenia pusilliflora	0	520	884	392	661	578	542	762	603	697	872
Goodenia pusilliflora	1	1816	1342	2554	968	2785	1392	2589	1881	1841	1600
Goodenia pusilliflora	2	2009	1698	1668	1162	2060	969	2517	1095	2195	1695
Goodenia pusilliflora	3	1958	1685	1883	1137	2116	1013	2331	1129	2261	1698
Goodenia pusilliflora	4	1656	1230	2547	1025	2724	1467	2525	1950	1680	1704
Goodenia pusilliflora	5	1883	1681	1671	1000	2119	837	2514	1029	2268	1716
Goodenia pusilliflora	6	509	633	390	335	645	237	918	360	753	666
Goodenia pusilliflora	7	616	909	483	596	705	501	919	592	784	893
Goodenia pusilliflora	8	424	808	254	542	495	429	723	515	581	799
Goodenia pusilliflora	9	386	698	301	374	511	284	680	392	551	702
Goodenia pusilliflora	10	407	910	244	446	535	352	794	464	616	934
Goodenia stephensonii	0	101	246	94	76	181	55	268	88	225	241
Goodenia stephensonii	1	127	238	97	77	161	56	213	76	196	229
Goodenia tripartita	0	896	2616	279	1110	1558	264	2582	960	1939	2686
Goodenia tripartita	1	1559	2653	919	1029	2346	465	3391	1262	2940	2712
Goodenia tripartita	2	1916	2734	1163	988	2364	390	3572	1221	2574	2702
Goodenia tripartita	3	1724	2788	1023	1420	2264	261	3609	1314	2715	2721
Goodenia tripartita	4	1758	2665	1058	1106	2498	214	3652	1072	2875	2793
Goodenia tripartita	5	1671	2654	687	1221	2298	350	3683	1533	2939	2758
Goodenia tripartita	6	1876	2733	1138	937	2391	334	3493	922	2724	2745
Goodenia tripartita	7	1953	2844	899	667	2343	277	3712	957	3220	2502
Goodenia tripartita	8	2145	2665	978	750	2048	261	3643	770	2823	2777
Goodenia varia	0	964	2245	428	393	1178	171	1821	401	1075	2325
Goodenia varia	1	745	2312	369	287	988	149	1704	361	1095	2360
Goodenia varia	2	846	2369	371	238	1013	131	1782	287	1121	2348
Goodenia varia	3	730	2030	415	297	1082	196	1594	450	1168	1988
Goodenia varia	4	780	1695	316	302	989	336	1558	390	1077	1759
Goodenia varia	5	852	1836	413	344	968	224	1575	365	1000	1825
Goodenia varia	6	583	2214	551	511	1233	256	2056	591	1680	2252
Goodenia varia	7	658	2234	474	384	1158	266	1954	409	1404	2268
Goodenia varia	8	1031	2227	566	481	1265	219	2055	426	1462	2088
Goodenia varia	9	1055	2282	530	350	1328	246	2114	586	1353	2369
Goodenia varia	10	456	1948	508	358	1146	261	1763	578	1227	2219
Goodenia viscida	0	306	1141	764	433	1280	278	2010	357	2447	1193
Goodenia viscida	1	168	1157	339	499	1104	179	1858	417	2092	1274
Goodenia viscida	2	200	1055	495	343	1308	161	1944	373	2315	1066
Goodenia viscida	3	139	890	448	403	1102	154	1858	307	2196	887
Goodenia viscida	4	193	766	561	313	1188	159	1861	441	1941	1022
Goodenia viscida	5	55	871	425	243	1048	142	1610	437	1793	924
Goodenia viscida	6	137	1090	544	307	1271	121	2120	568	2291	1115
Scaevola anchusifolia	0	179	484	463	140	810	154	1210	250	1467	637
Scaevola anchusifolia	1	636	1231	268	1077	146	653	280	285	716	165
Scaevola anchusifolia	2	182	871	579	186	1051	179	1514	239	2030	768
Scaevola anchusifolia	3	2217	2205	1469	1769	1543	1168	1897	554	2695	615
Scaevola anchusifolia	4	196	376	779	145	1325	280	1666	674	1633	1284
Scaevola anchusifolia	5	291	535	452	273	719	156	1000	176	1282	451
Scaevola anchusifolia	6	269	406	430	222	668	157	918	210	1130	417
Scaevola anchusifolia	7	227	454	427	283	659	249	852	308	1026	487
Scaevola anchusifolia	8	201	477	366	241	619	130	891	204	1111	461
Scaevola anchusifolia	9	342	435	505	245	741	186	1006	215	1222	387
Scaevola anchusifolia	10	217	484	436	207	702	153	935	183	1176	400
Scaevola calliptera	0	1705	1682	1669	1076	2217	910	2708	1133	2595	1771
Scaevola calliptera	1	1602	1902	1452	912	2208	622	2873	929	2653	1897
Scaevola calliptera	2	1761	1849	1616	1145	2189	906	2780	1202	2572	1834
Scaevola calliptera	3	1753	1807	1620	1134	2179	914	2659	1151	2560	1836
Scaevola calliptera	4	1279	2010	1287	928	2255	448	3118	1037	3069	1971
Scaevola calliptera	5	1462	1741	1452	970	2247	556	3002	955	2762	1891
Scaevola canescens	0	262	404	388	226	667	188	848	248	1001	416
Scaevola canescens	1	1739	1408	1891	1191	2142	1138	2426	1229	2507	1361
Scaevola canescens	2	552	238	611	323	635	438	597	570	540	641
Scaevola canescens	3	507	176	560	233	648	414	571	614	420	669
Scaevola canescens	4	255	314	374	202	599	135	792	227	909	307
Scaevola collaris	0	146	157	242	93	509	81	711	120	861	195
Scaevola collaris	1	87	103	189	60	398	61	624	69	750	142
Scaevola collaris	2	88	126	185	66	381	107	605	115	733	136
Scaevola collaris	3	164	123	216	89	414	75	620	91	776	166
Scaevola collaris	4	209	120	310	76	505	83	690	113	756	134
Scaevola collaris	5	189	130	272	124	462	73	643	100	671	104
Scaevola collaris	6	193	136	335	98	487	98	660	111	770	176
Scaevola collaris	7	170	163	293	113	489	132	667	196	781	241
Scaevola collaris	8	193	273	352	169	782	141	1116	204	1446	361
Scaevola crassifolia	0	205	502	299	297	670	158	1012	341	1100	456
Scaevola crassifolia	1	190	451	240	254	537	69	795	113	943	401
Scaevola crassifolia	2	217	281	349	169	522	161	720	155	816	322
Scaevola crassifolia	3	213	417	267	241	466	185	624	186	719	401
Scaevola crassifolia	4	264	529	396	366	757	178	1132	327	1237	624
Scaevola crassifolia	5	235	588	399	412	746	221	1093	227	1292	575
Scaevola humifusa	0	194	525	359	280	597	217	899	296	999	510
Scaevola humifusa	1	182	401	320	286	513	186	741	249	849	357
Scaevola humifusa	2	254	468	407	363	536	285	784	256	913	400
Scaevola humifusa	3	298	409	359	275	522	222	688	301	759	393
Scaevola humifusa	4	257	541	472	367	822	188	1224	335	1429	548
Scaevola phlebopetala	0	483	1884	890	669	2030	169	3026	701	3148	2495
Scaevola phlebopetala	1	302	2134	568	724	2252	218	3118	685	3470	2110
Scaevola phlebopetala	2	228	2141	467	698	2054	157	3081	755	3383	2164
Scaevola phlebopetala	3	238	1804	677	777	1692	206	2737	693	3095	1889
Scaevola phlebopetala	4	86	1859	473	597	1851	101	2944	1189	2916	2157
Scaevola phlebopetala	5	421	2161	632	576	1755	107	3010	730	2987	2231
Scaevola phlebopetala	6	180	1907	559	586	1842	176	3028	1005	2843	2444
Scaevola phlebopetala	7	1102	2255	1264	781	2465	241	3688	1052	3821	2294
Scaevola phlebopetala	8	340	2084	615	516	1700	92	2856	738	2862	2184
Scaevola phlebopetala	9	355	2214	498	647	1655	154	2804	953	2860	2385
Scaevola platyphylla	0	152	1250	700	457	1981	103	3694	843	3985	2196
Scaevola platyphylla	1	311	1782	618	888	2491	118	3823	957	4310	1887
Scaevola platyphylla	2	108	1982	621	619	2230	125	3757	685	4304	1971
Scaevola platyphylla	3	441	2292	1159	1022	2447	529	3840	1287	4260	2360
Scaevola platyphylla	4	178	1577	782	602	2171	114	3256	841	4264	1647
Scaevola platyphylla	5	170	1726	645	833	2121	113	3648	929	4007	1758
Scaevola platyphylla	6	103	2034	736	893	2270	124	3506	797	4293	1700
Scaevola platyphylla	7	117	2057	594	1088	2158	137	3360	471	4123	1911
Scaevola platyphylla	8	67	1885	701	672	2251	103	3566	744	4176	1689
Scaevola porocarya	0	250	2234	797	649	2482	160	3353	810	4067	2418
Scaevola porocarya	1	567	1924	1247	678	2459	393	3439	794	4193	1961
Scaevola porocarya	2	106	1722	300	694	1135	40	2518	189	3272	1613
Scaevola porocarya	3	366	2348	782	898	1875	117	3742	683	4342	2138
Scaevola porocarya	4	373	2095	949	770	2317	163	3659	715	4305	2177
Scaevola porocarya	5	176	1998	591	794	1904	102	3138	616	3818	1925
Scaevola porocarya	6	516	2354	1240	809	2248	501	3239	1031	4024	2172
Scaevola porocarya	7	144	1679	610	737	1860	163	3049	820	3470	1939
Scaevola porocarya	8	116	2358	540	795	1676	100	3539	412	4354	2270
Scaevola spinescens	0	1324	1532	1712	970	2208	839	2685	992	3018	1398
Scaevola spinescens	1	1168	1107	1572	616	2038	447	2516	696	2769	1089
Scaevola spinescens	2	1332	1115	1762	590	2248	418	2730	666	2967	1086
Scaevola spinescens	3	1827	1327	2004	1007	2693	856	3002	1028	3261	1440
Scaevola spinescens	4	1623	1441	1924	947	2532	656	3067	745	3554	1237
Scaevola spinescens	5	1297	1400	1692	862	2225	685	2920	812	3474	1441
Scaevola spinescens	6	1356	1262	1648	908	1937	733	2466	803	2822	1152
Scaevola spinescens	7	1482	1432	1754	1009	2129	859	2562	926	2941	1366
Scaevola spinescens	8	1456	1696	1746	1153	2044	920	2781	949	3200	1424
Scaevola spinescens	9	236	253	334	133	483	117	633	242	616	396
Scaevola spinescens	10	224	406	361	201	626	152	841	275	891	535
Scaevola thesioides	0	333	699	494	306	914	125	1293	290	1454	640
Scaevola thesioides	1	260	713	472	294	970	185	1455	395	1581	869
Scaevola thesioides	2	1482	1406	1661	966	2089	780	2529	952	2711	1297
Scaevola thesioides	3	1761	1367	1854	1012	2115	923	2444	1007	2547	1334
Scaevola thesioides	4	326	496	405	293	662	183	951	240	1063	479
Scaevola tomentosa	0	185	715	934	536	1596	222	2061	528	2985	724
Scaevola tomentosa	1	108	511	525	337	1530	118	2004	474	2791	408
Scaevola tomentosa	2	54	438	554	274	1156	271	1823	269	2392	372
Scaevola tomentosa	3	150	641	959	106	2005	198	2818	411	3854	1066
Scaevola tomentosa	4	58	913	879	532	1980	193	2631	479	3669	856
Scaevola tomentosa	5	179	529	767	190	2110	141	3199	346	3857	781
Scaevola tomentosa	6	103	449	928	434	1720	165	2651	408	3334	763
Scaevola tomentosa	7	157	381	989	338	1845	190	2928	433	3524	947
Scaevola tomentosa	8	99	585	699	265	1660	88	2582	208	3155	535
Scaevola tomentosa	9	186	671	763	412	1603	125	2545	481	3745	883
Selliera radicans	0	209	1377	394	536	1194	159	1832	415	1985	1540
Velleia cycnopotamica	0	212	444	173	188	399	91	575	239	577	437
Velleia cycnopotamica	1	206	567	121	290	413	185	697	329	620	588
Velleia cycnopotamica	2	243	716	184	470	451	239	704	435	675	650
Velleia cycnopotamica	3	312	419	251	294	409	186	556	312	488	433
Velleia discophora	0	761	1930	650	282	1190	213	1583	364	1390	1950
Velleia discophora	1	636	1735	552	268	1020	475	1277	300	952	1688
Velleia discophora	2	731	1975	475	295	1021	215	1655	412	1402	1930
Velleia discophora	3	1512	2201	1264	265	1726	175	2422	380	2109	2162
Velleia discophora	4	1365	1863	1239	350	1781	258	2184	348	1960	1911
Velleia foliosa	0	1211	2595	508	1328	1969	342	3114	1586	1955	2728
Velleia foliosa	1	1857	2639	1047	1311	2390	441	3543	1440	2558	2594
Velleia foliosa	2	1947	2609	1067	1390	2473	415	3653	1310	2685	2671
Velleia foliosa	3	1975	2607	868	1229	2321	348	3655	1530	2449	2785
Velleia foliosa	4	2130	2527	1060	1311	2343	337	3649	1213	2554	2502
Velleia foliosa	5	1799	2625	684	1036	2130	304	3524	1183	2310	2609
Velleia foliosa	6	2171	2607	979	1251	2380	309	3787	1225	2351	2641
Velleia foliosa	7	1386	2473	559	815	1646	284	2955	1310	1558	2456
Velleia foliosa	8	1439	2424	432	1106	1773	310	3080	1059	1853	2403
Velleia rosea	0	474	1224	425	601	906	333	1398	726	1170	1278
Velleia rosea	1	779	1686	405	899	1355	233	2139	936	1836	1595
Velleia rosea	2	511	1217	248	595	874	200	1495	636	1198	1230
Velleia rosea	3	371	1259	203	633	955	201	1501	768	1091	1408
Velleia rosea	4	402	1107	181	570	676	192	1168	514	962	1094
Velleia rosea	5	641	1432	298	606	1007	244	1769	740	1308	1453
Velleia rosea	6	510	1095	302	609	929	247	1407	565	1243	1088
Velleia rosea	7	422	1010	247	575	813	178	1351	596	1069	1043
Verreauxia reinwardtii	0	1038	2043	548	671	1301	280	1935	564	1644	2028
Verreauxia reinwardtii	1	1204	1760	674	472	1415	192	2067	532	1702	1744
Verreauxia reinwardtii	2	881	1903	427	519	1177	242	1785	493	1552	1842
Verreauxia reinwardtii	3	2162	2701	1562	1036	2425	680	3291	997	2632	2755
Verreauxia reinwardtii	4	2139	2502	1606	912	2271	618	3100	870	2549	2540
Verreauxia reinwardtii	5	1980	2042	1510	735	2262	550	2966	856	2465	2261
Verreauxia reinwardtii	6	2051	2481	1557	1174	2335	747	3158	1015	2541	2456
Verreauxia reinwardtii	7	1972	2506	1494	980	2333	624	3148	916	2749	2506
Verreauxia reinwardtii	8	2003	2375	1510	1006	2151	609	2904	870	2484	2374
