# Supplementary material for: Characterizing Floral Symmetry in the Core Goodeniaceae with Geometric Morphometrics
Source: PLoS One. 2016 May 5;11(5):e0154736. doi: 10.1371/journal.pone.0154736 (PMC4858217; doi:10.1371/journal.pone.0154736)
Supplement: S2 Table — Data from all images were analyzed with MorphoJ to ascertain the overall variance in shape explained by species and by asymmetries (side) in floral morphology. (XLSX) [file pone.0154736.s003.xlsx]

## Sheet: Sheet1
S2 Table. Procrustes ANOVA calculated for shape
Data from all images were analyzed with MorphoJ to ascertain the overall variance in shape explained by species and by asymmetries (side) in floral morphology.
Source	DF	Sum of Squares	Mean Square	F Ratio	Prob > F
Species	108	23.7	0.219	103.9	<.0001
Individual	840	1.77	0.00211	2.04	<.0001
Side	3	0.0131	0.00436	4.23	0.0054
Ind*Side	948	0.978	0.00103
