# Supplementary material for: Characterizing Floral Symmetry in the Core Goodeniaceae with Geometric Morphometrics
Source: PLoS One. 2016 May 5;11(5):e0154736. doi: 10.1371/journal.pone.0154736 (PMC4858217; doi:10.1371/journal.pone.0154736)
Supplement: S3 Table — Total variance of the average corolla lengths of the 44 species used in this study (source) were analyzed with k-means floral shape cluster as a factor. (XLSX) [file pone.0154736.s004.xlsx]

## Sheet: Sheet1
S3 Table. Analysis of corolla size variation
Total variance of the average corolla lengths of the 44 species used in this study (source) were analyzed with k-means floral shape cluster as a factor.
Source	DF	Sum of Squares	Mean Square	F Ratio	Prob > F
Floral Morphology	2	13.7482	6.8741	0.2022	0.8177
Error	42	1427.8	33.9953
Total	44	1441.55
